# Supplementary material for: Parkinson’s Disease Non-Motor Subtypes Classification in a Group of Slovenian Patients: Actuarial vs. Data-Driven Approach
Source: J Clin Med. 2023 Nov 30;12(23):7434. doi: 10.3390/jcm12237434 (PMC10707127; doi:10.3390/jcm12237434)
Supplement: Supplementary file 1 [file jcm-12-07434-s001.zip]

Archive with 1 entries (1 files):
- jcm-2715781-supplementary.pdf
